# Supplementary material for: CoO–Co Heterojunction Covered with Carbon Enables Highly Efficient Integration of Hydrogen Evolution and 5-Hydroxymethylfurfural Oxidation
Source: Molecules. 2023 Mar 29;28(7):3040. doi: 10.3390/molecules28073040 (PMC10096219; doi:10.3390/molecules28073040)
Supplement: Supplementary file 1 [file molecules-28-03040-s001.zip]

Archive with 1 entries (1 files):
- molecules-2297765-supplementary.pdf
